# Supplementary material for: Enhancing Electrochemical Performance with g-C3N4/CeO2 Binary Electrode Material
Source: Molecules. 2023 Mar 8;28(6):2489. doi: 10.3390/molecules28062489 (PMC10059818; doi:10.3390/molecules28062489)
Supplement: Supplementary file 1 [file molecules-28-02489-s001.zip]

Archive with 1 entries (1 files):
- molecules-2245560-supplementary.pdf
